# Supplementary material for: Riboswitch-controlled lipid conversion enables functional membrane asymmetry in artificial cells
Source: Commun Biol. 2026 Mar 19;9:580. doi: 10.1038/s42003-026-09890-7 (PMC13121617; doi:10.1038/s42003-026-09890-7)
Supplement: Supplementary file 2 — Supplementary Data 1 [file 42003_2026_9890_MOESM2_ESM.xlsx]

## Sheet: Fig. 2b
min	PLD mutant			Mean	S.D.		min	PLD WT			Mean	S.D.		min	-DNA			Mean	S.D.
0	0.177	0.139	0.166	0.160667	0.0195533		0	0.292	0.181	0.194	0.222333	0.0606822		0	0.173	0.175	0.149	0.165667	0.0144684
5	0.245	0.25	0.266	0.253667	0.0109697		5	0.282	0.196	0.224	0.234	0.0438634		5	0.176	0.177	0.166	0.173	0.00608276
10	0.45	0.469	0.477	0.465333	0.0138684		10	0.288	0.225	0.205	0.239333	0.0433167		10	0.182	0.177	0.172	0.177	0.005
15	0.827	0.886	0.89	0.867667	0.0352751		15	0.287	0.225	0.224	0.245333	0.0360879		15	0.183	0.2	0.18	0.187667	0.0107858
20	1.315	1.384	1.383	1.36067	0.0395517		20	0.288	0.209	0.234	0.243667	0.0403774		20	0.184	0.198	0.199	0.193667	0.0083865
25	1.854	1.89	1.886	1.87667	0.0197315		25	0.284	0.204	0.229	0.239	0.0409268		25	0.196	0.211	0.153	0.186667	0.0301054
30	2.297	2.317	2.296	2.30333	0.0118462		30	0.295	0.215	0.242	0.250667	0.0406981		30	0.198	0.189	0.153	0.18	0.0238118
35	2.282	2.339	2.271	2.29733	0.0365011		35	0.305	0.23	0.209	0.248	0.0504678		35	0.197	0.187	0.155	0.179667	0.0219393
40	2.222	2.295	2.221	2.246	0.0424382		40	0.322	0.249	0.212	0.261	0.0559732		40	0.179	0.192	0.159	0.176667	0.0166233
45	2.165	2.24	2.16	2.18833	0.0448144		45	0.338	0.267	0.234	0.279667	0.0531445		45	0.175	0.189	0.157	0.173667	0.0160416
50	2.09	2.18	2.093	2.121	0.0511175		50	0.359	0.287	0.244	0.296667	0.0581062		50	0.175	0.182	0.159	0.172	0.0117898
55	2.022	2.119	2.027	2.056	0.0546168		55	0.381	0.31	0.254	0.315	0.0636475		55	0.181	0.193	0.16	0.178	0.0167033
60	1.947	2.058	1.963	1.98933	0.0600028		60	0.406	0.335	0.269	0.336667	0.0685152		60	0.185	0.194	0.162	0.180333	0.0165025

## Sheet: Fig. 2c
	0 ng/μL DNA, 4 mM NaF					20 ng/μL DNA, 0 mM NaF					20 ng/μL DNA, 4 mM NaF
min				Mean	S.D.				Mean	S.D.				Mean	S.D.
0	0.154	0.183	0.145	0.160667	0.0198578	0.157	0.157	0.152	0.155333	0.00288675	0.168	0.141	0.16	0.156333	0.0138684
5	0.169	0.18	0.156	0.168333	0.0120139	0.154	0.156	0.15	0.153333	0.00305505	0.175	0.147	0.167	0.163	0.0144222
10	0.156	0.187	0.162	0.168333	0.0164418	0.16	0.159	0.153	0.157333	0.00378594	0.191	0.159	0.181	0.177	0.0163707
15	0.156	0.189	0.153	0.166	0.019975	0.159	0.155	0.153	0.155667	0.00305505	0.237	0.197	0.214	0.216	0.0200749
20	0.146	0.181	0.178	0.168333	0.0193993	0.164	0.155	0.161	0.16	0.00458258	0.308	0.249	0.273	0.276667	0.0296704
25	0.143	0.181	0.14	0.154667	0.0228546	0.168	0.158	0.163	0.163	0.005	0.401	0.335	0.352	0.362667	0.0342685
30	0.143	0.178	0.129	0.15	0.0252389	0.173	0.16	0.173	0.168667	0.00750555	0.512	0.414	0.445	0.457	0.0500899
35	0.152	0.179	0.14	0.157	0.019975	0.177	0.166	0.204	0.182333	0.0195533	0.627	0.519	0.552	0.566	0.0553444
40	0.152	0.182	0.196	0.176667	0.0224796	0.184	0.172	0.197	0.184333	0.0125033	0.78	0.632	0.669	0.693667	0.0770216
45	0.149	0.181	0.177	0.169	0.0174356	0.191	0.176	0.187	0.184667	0.00776745	0.909	0.754	0.799	0.820667	0.0797392
50	0.149	0.182	0.27	0.200333	0.0625486	0.198	0.182	0.199	0.193	0.00953939	1.069	0.89	0.937	0.965333	0.0928027
55	0.15	0.183	0.25	0.194333	0.0509542	0.218	0.189	0.209	0.205333	0.0148436	1.231	1.031	1.08	1.114	0.104245
60	0.15	0.186	0.308	0.214667	0.082809	0.228	0.194	0.207	0.209667	0.0171561	1.4	1.181	1.228	1.26967	0.115292
65	0.151	0.184	0.305	0.213333	0.0810823	0.215	0.199	0.213	0.209	0.0087178	1.574	1.335	1.381	1.43	0.126811
70	0.154	0.184	0.23	0.189333	0.0382797	0.216	0.205	0.221	0.214	0.00818535	1.741	1.49	1.534	1.58833	0.134031
75	0.153	0.186	0.281	0.206667	0.0664555	0.222	0.219	0.241	0.227333	0.0119304	1.906	1.646	1.688	1.74667	0.139576
80	0.157	0.186	0.227	0.19	0.035171	0.226	0.216	0.23	0.224	0.0072111	2.061	1.8	1.836	1.899	0.141446
85	0.156	0.187	0.207	0.183333	0.025697	0.262	0.221	0.232	0.238333	0.0212211	2.195	1.951	1.977	2.041	0.134
90	0.157	0.189	0.212	0.186	0.0276225	0.246	0.251	0.259	0.252	0.00655744	2.219	2.091	2.102	2.13733	0.0709389
95	0.168	0.19	0.165	0.174333	0.0136504	0.269	0.237	0.242	0.249333	0.0172143	2.211	2.216	2.136	2.18767	0.0448144
100	0.174	0.192	0.208	0.191333	0.0170098	0.272	0.243	0.247	0.254	0.0157162	2.201	2.26	2.125	2.19533	0.0676782
105	0.175	0.198	0.139	0.170667	0.0297377	0.27	0.249	0.291	0.27	0.021	2.185	2.252	2.114	2.18367	0.0690097
110	0.185	0.199	0.142	0.175333	0.0297041	0.268	0.256	0.262	0.262	0.006	2.171	2.239	2.103	2.171	0.068
115	0.228	0.203	0.136	0.189	0.047571	0.271	0.263	0.275	0.269667	0.0061101	2.157	2.229	2.091	2.159	0.0690217
120	0.283	0.312	0.131	0.242	0.0972163	0.278	0.272	0.275	0.275	0.003	2.141	2.216	2.075	2.144	0.0705479

## Sheet: Fig.3b
20 ng/µL, +NaF	20 ng/µL, -NaF	10 ng/µL, +NaF	10 ng/µL, -NaF	4 ng/µL, +NaF	4 ng/µL, -NaF	2 ng/µL, +NaF	2 ng/µL, -NaF	0 ng/µL, +NaF	0 ng/µL, -NaF
5972.29	1623.16	2726.24	830.308	8463.8	1355.18	1822.72	656.667	1053.23	668.2
1970.46	3855.05	1873.33	622.4	4561.13	1787.67	809.056	700.353	967.471	655
2259.5	4643.13	956.556	1686.09	1988.79	1568.75	624.706	766.81	957.6	743.895
4504.5	2975.96	1580.11	816.353	1704.75	1451	856.733	662.684	790	675.235
3832.2	819.278	1779.06	1112.13	3415.42	2100.31	1017.31	1073.05	787.333	697.571
3892.5	672.929	695.353	1558.33	4277.21	1826.65	904.167	1184.18	913.733	771.053
4374	7242.08	739.368	980.333	7838.39	1765.48	840.562	621.05	776.867	651.889
2727.83	933.75	1056.56	758.786	4692	1311.88	803.923	847.111	672.4	816.667
6303.67	1271.12	2270.19	740.706	4095.31	625.3	2214.29	708.067	765.562	738.517
4124.21	4530.18	7315.93	670.059	9371.06	689.895	883.737	633.85	523.444	783.286
2261.6	681.05	1973.11	1512.12	1588.07	673.727	703.571	707.842	635.846	665.118
4948.53	1382.13	6670.47	1345.47	6769.7	957.412	910.25	740.9	693.85	737.722
1606.33	1167.35	3506.89	888.211	2046.32	644.524	2231.79	599.533	704.444	695.412
5362.87	950	4399.57	3165.11	1426.12	964.947	784.474	997.706	704.773	754.938
6998.31	816.6	2197.06	932.706	3280.53	823.333	614.706	799.5	649.263	728.222
4541	2459.86	1879.38	2912.74	2971.56	975.556	1199.27	757.421	716.895	689.182
4423.93	3003.06	2046.5	798	2029.47	4650	901.524	762.81	903.8	1405.94
7017.5	932.235	968.862	725.842	2741.31	1162.09	2563.39	633.043	1370.56	1028
4059.72	845.267	2953	1121.33	3038.4	1060.57	762.35	784.526	879.368	809.55
4983.71	911.786	1208.83	820	1863.38	1242.06	813.722	1193.29	899.591	1433.17
2071.18	1242.19	1403.24	1269.41	1985.95	1006.5	992.529	938.143	1123.22	818.667
2644.56	4797.43	951.5	959.467	6148.15	919.957	1169.12	776.059	1195.38	1019.05
6113	7130.15	2698.56	2141.61	2799.76	910.083	1085.13	875.722	1079.88	883.789
4362.46	1807.55	4711.67	2031.57	2798.48	1227.83	890.8	968.263	766.85	802.526
6321	3255.5	1597.87	1650.26	2687.32	1068.53	858.074	721.368	983.143	856.706
8582.27	2337.39	2043	1484.94	3687.55	3188.67	674.562	875.526	826.7	956.667
4138.39	3376.29	2483.69	2129.36		1066.95	811.353	730.706	1233.55	1086.63
10119.3	2037.64	3800.73	2670.71		950.273	810.278	813.75	1236.05	791.235
5087.39	8638.08	3269.56	2886.58		2474.04	704.818	728.167
	3934.23	6051.27	3996.93			985.15	928.056
	3901.82	2034.62	2323.93			673.636	755
	2328.18	5243.93	5495.61			689.381	781
	2057.58	2109.56	839.6			753	1188.56
	7360.61	4122.18	1705.14			719.55	668.905
	5400.77	4311.87	4408.93			668.1	1083.94
	7728.43	3708.07	7532.93			756.211	639.941
		4922.93	5855.93			713.889
		8889.54	974.105
			4733.08

## Sheet: Fig.3d
Time(min)	A	B	C
0		1120.75
2	1323.91	1062.3
4	1345	1291
6	1355.18	1013.75
8	1199.4	906.583	1456.31
10	1225	960.643	1387.87
12	1113.6	999.417	1232.31
14	1331.73	1106.42	1188.56
16	1392.08	968.615	1325.07
18	1074.64	879.467	1165.07
20	1397.08	923.929	1199.4
21		1020.75
22	1627.75		1254.71
23	1654.08
24	1945.71	1096.47	1213.5
25	1884.56
26	2160	906.5	1479.55
27	1951.11
28	2366.62	1021.31	1309.5
29	2760.33
30	2337.57	1006.58	1285.07
30.5
31	2749.9
32	2841.5	1004.46	1211.64
33	3377.71
33.5	3501.5
34	4197.71		1604.87
34.5	2792.7
35	3266.67
36	3495.3	979.75	1205
37	3507.56
37.5
38	4606.78	1012.36	1491.92
38.5
39	5011.4
39.5	5396.89
40	5525.38	1009.64	1186.86
40.5
41	4888.27
41.5	6136
42	7491		1295.75
42.5	7035.25
43	6025.33
43.5
44	5727.57	972.786	1390.77
44.5
45	5825.38
46	6596.33	976.6	1177.88
47	8909.29
48	6963.43	948.429	1606.25
49	7121.12
50	7089	936.667	1450.07
51			2003.23
52			2484.44
53			1884.73
54		1034.54	2038.93
55			1858.23
56		906.5	2444.77
57			2420
58		1070.79	2312.92
59			2638.53
60		1172.92	2719.92
61			2967.79
62		1499.08	2807.15
63			2544.82
64		1536.33	3078.27
65			3414.5
66		1970.46	3841.85
67			3637.61
68		2003.15	3558.07
69			4687.14
70		2380.36	4010.25
71			3242.15
72		3224.79	3749.54
73			4057
74		3076.83	4350.79
75			3802.46
76		2501.4	4606.23
77			3536.93
78		2869.75	4460.79
79			4500.69
80		2515.36	3797.92
81			4397.42
82		2437.64	4052.77
83			4289.43
84		2464.54	4125.15
85			4209.86
86		2648.5	4382.15
87			5014.77
88		2747.92	3729.4
89			3983.5
90		3155.33	3621.45

## Sheet: Fig.4a
15min	30min	45min	60min	75min	90min
806.294	685.318	699.5	1984.16	2893.67	2410.4
623.75	1147.9	516.966	1381.83	1359.8	3895.29
496.412	1196.66	516.966	1405	4981.85	4114.87
916.65	549.667	2145.5	2525.14	6961.93	3871.06
662.091	1335.68	1405.29	2078.3	3077.62	2953.26
741.385	783.286	2538.42	3005.5	1669.07	3352.47
702.941	648.043	747.682	3993.67	2172.14	3664.08
676.179	1061.28	5121.68	4675	2760.33	4250.54
801.176	1267.8	2182.72	6019.16	2543	3306.67
755.765	816.471	1113.6	4819.65	8298.2	3929.33
807.105	529.741	2682.44	8636.05	1830.23	6220.07
932.778	1108.25	1113.73	2685.94	2753	2205.85
771	966.905	2258.84	3724.38	2069.42	2018.36
1039.68	1312.52	1937.09	4233	1816.2	2559.19
989.091	637.619	3916.29	10151.6	6443.5	2582.8
889.333	1122.79	5133.35	1156.56	1766.52	2957.22
1118.16	881.941	3053.88	1979.42	2484.41	3486.22
922.176	736.65	2584.33	1251.39	4437.5	6322.27
658.316	629.6	2514.59	1360.59	3731.81	9098.93
996.474	848.1	697	1288.09	2648.76	3118.3
800.692		1632.26		2831.2	4075.89
787.062		1494.39		5108.82	3562.82
1014.53		805.16		1604.23	2550.23
		811.913		2488.95	3245.78
		3663.47			4626
					3273.65
					4283.33
					1547.6

## Sheet: Fig.4c
15min	30min	45min	60min	75min	90min
866.278	871.609	902.118	870.158	632.19	4882.9
828.111	745.043	704	762.158	807.053	705.714
786.043	707.783	1054.75	655.652	3390.63	761.947
775.35	725.706	719	902.808	1717.09	2768.42
987.474	759.409	774.864	796.85	708	2579
811.684	714.042	692.957	780.667	805.4	673
294.087	896.941	774.48	738.476	685.474	963.75
369.96	763	872.952	712.682	938.05	2416.58
314.125	290.194	771.095	883.789	807.857	840.429
289.923	291.688	247.857	761.556	826.87	669.048
373.52	354.033	235.562	907.273	682.393	779.238
419.143	299.786	319.615	392.828	802.632	812.043
431.357	348.889	309.043	387	779.19	1821.12
408.333	292.667	425.04	290.571	3882.11	1499.2
391.571	281.429	274.2	323.136	8638.11	754.615
291.926	366.48	322.6	369.172	424.8	3399.32
444.846	248		302.714	616.88	7982.9
			1058.71	745.35	824.926
				1025.13	906.368
				1070.85	2036.45
				958	357.893
				533.375	471.125
				1877.26	443.955
				1902.54	887.48
				326.19	401.211
					280.8
					372.348
					1436.23
					818.1
					381.591

## Sheet: Fig.4e
15min	30min	45min	60min	75min	90min
1147	848.524	932.294	2437.23	1516.83	7056.53
942.316	905.571	709.278	809.65	3773.18	5113.12
869.45	822.45	753.25	3091.82	3083.9	6398.1
1004.33	933.421	1048.48	1278.31	2861.67	7177.17
989.045	888.316	2267.33	1683.06	3065.5	5555
1003.62	1178.95	1027.8	2996.44	4392.89	9027.06
883.737	1257.95	1060.06	2170.43	4864.95	8352.5
1099.44	805.133	1562.18	7886.39	4492.54	9246.27
1335.47	1058.18	959.6	13321.2	3490.92	4913.64
1165.07	953.8	999.333	1342.2	3915.41	4740.13
1561	742.619	1236.14	1761.06	7005.42	7024.64
1873.2	899.562	877.938	1125.18	5862.81	5550
1526.88	904.812	816.733	3260.85	5462.29	5244.72
1309.43	1015.86	1547.06	4527.23	1970.43	5957.07
1390.82	1136.4	1226.12	1587.47	2747.29	6747.85
	1513.5	1496.27	3375.57	2258.82	7196
	1151.06	1126.77	4791.14	3561.87	7208.29
	2128.39	1531.38	4431.8		5029.93
		1067.93	1118.39		4818.69
		2095.46	1223.17		4231.07
		1390.46	978.421		6331.15
			1367.39
			2126.94
			1542
			1382.9

## Sheet: Fig.4g
15min	30min	45min	60min	75min	90min
908.87	749.6	766.579	932.944	1032.2	926.682
756.667	726.19	832.238	757.632	934.5	871.706
808.72	805.4	782.467	886.941	955.15	932.722
880.045	837.722	823.174	836.647	830	869.55
961.389	786.636	880.76	803.619	764.5	809.55
816	744	860.25	848.619	771.05	962.647
1107	904.875	802.136	832.238	809.6	848.476
918	1022.2	872.625	1148.68	1098.59	1059.27
838.357	1089.83	1087.31	910.842	1229.4	1627.73
1301.06	1399.25	1854.59	955.895	856.65	999.524
909.538	1027.88	899.643	964.947	1941.73	1508.67
819.08	742.467	982.267	861	579.471	1006.65
356.833	896.733	301.81	799.619	347.556	923.739
533.409	256.864	1437.33	878.125	494.591	5147.39
658.5	375.238	326.238	556.875	1661.95	381.875
466.9	372.391	468.895	694.421	1486.59	1426.48
447.444	334.333	461.5	728.15	1870.39	575.357
385.5	408.727	713.905	662	588	413.071
398.478	648.13	395.476	482.042	1109.52	1550.14
351.15	432.737		568.267	1139.4	887
420.048	287.118		469.348		498.185
529.545	490.222		439.522		1606.2
			490.818		437.722

## Sheet: Fig.5c
Fluorescence intensity				ratio of membrane/inner phase
+NaF	-NaF			+NaF	-NaF
3683.61	3243.07			2.43684	1.38635
3319.35	1299.22			1.70092	0.99298
1401.29	2168.95			1.03245	0.94455
2912.71	1294.39			2.01337	0.84973
3360.11	2709.19			1.79628	1.13427
2661.05	2470.74			1.5544	0.93676
5271.33	6299.12			2.57298	2.75334
3009.67	1517.38			1.67951	0.95502
5361.23	1263.75			2.097	0.86672
3730.91	2005.65			2.12572	1.30204
4706	1643.62			2.93767	0.81223
3262.42	3471.48			2.2535	1.92881
4843	2589.06			3.70743	1.2358
1956.84	2776.59			1.14816	1.63385
1958	1451.95			1.2816	0.88784
2562.92	1709.05			2.07749	0.74767
3412.33	1654.74			1.19905	0.92154
3034.37	1721.8			1.08345	0.97718
1805.29	2411.55			1.30418	0.93577
2833.3	2565.95			2.28193	0.93976
5624.84	2474.78			6.33815	1.16491
2055.94	3607.56			0.91484	1.40757
2511.47	2733.41			1.01428	1.47424
3005.7	2432.95			1.2584	1.262
4414.88	1609.09			5.28586	1.1188
1144.36	1954.05			0.90978	0.93101
2251.86	3865.12			2.94649	1.14362
2761.87	2716.91			3.37945	0.99931
4500.06	2741.33			4.1157	1.13896
2194.11	5279.74			1.45437	1.36835
2978.86	3062.65			4.87522	1.08793
2901.61	3141.14			2.59856	1.10904
3037.27	2741.12			2.15889	0.797
2949.36	3960.88			1.15143	1.17485
3295.4	1524.12			2.8182	0.81341
2061.61	3806.07			1.93001	1.25217
1798.93	847.222			3.47604	0.92569
1994.86	1319.27			1.1292	0.93272
2452.31	1537			2.10548	1.14103
1652.22	1452.05			1.34353	1.7654
3323.8	1379.25			4.98747	1.16376
	1154.09				1.47804
	1827.67				1.10906
	2619.95				2.55063
	2727.08				2.26136
	1597.65				1.06376

## Sheet: Fig.6c
Fluorescence intensity							ratio of membrane/inner phase
+DNA, +NaF for 30min	+DNA, +NaF for 60min	+DNA, -NaF for 60min	-DNA, +NaF for 60min	10 mol% PA, +DNA, +NaF for 60min			+DNA, +NaF for 30min	+DNA, +NaF for 60min	+DNA, -NaF for 60min	-DNA, +NaF for 60min	10 mol% PA, +DNA, +NaF for 60min
6234.14	1178.31	1969.21	2160.74	730.503			0.80785	0.20758	0.30437	0.37478	0.124369
1891.15	5320.82	1615.74	1979.3	734.818			0.23855	0.99574	0.24398	0.32562	0.126321
1812.4	9100.02	1662.05	1706.31	746.315			0.22486	1.56228	0.24725	0.29259	0.130612
1376.74	1205.98	1209.67	2158.37	750.471			0.16702	0.21458	0.19484	0.32761	0.133755
4291.57	1336.48	1645.56	1613.65	809.122			0.50658	0.21285	0.25741	0.24861	0.135713
7117.47	1192.06	1540.9	1466.26	819.956			0.89245	0.18859	0.24183	0.22146	0.140462
2184.31	1376.3	2861.4	1343.8	854.294			0.2798	0.20549	0.42172	0.20759	0.141536
1986.34	6235.82	2415.24	1251.58	855.177			0.24217	0.96908	0.35828	0.19273	0.141671
4652.82	5675.08	1649.88	1823.83	876.85			0.56571	0.95687	0.25302	0.31762	0.142606
1826.64	1593.62	2140.27	1638.04	883.67			0.21945	0.26903	0.32945	0.25495	0.143319
2168.5	5543.68	1128.08	2512.36	891.889			0.26833	1.04386	0.17568	0.36533	0.144855
987.082	1616.86	1636.04	2359.12	895.933			0.16165	0.20862	0.24384	0.34747	0.146834
2510.57	2020.04	1691.4	1354.03	923.192			0.43199	0.27401	0.24975	0.2381	0.149196
1861.69	4862.79	1924.08	1575.59	925.441			0.30924	0.72074	0.27173	0.22289	0.151236
3806.26	4413.28	1952.03	1373.66	933.247			0.66851	0.6473	0.30241	0.19331	0.151915
1777.88	1300.91	1283.48	1162.59	936.927			0.30412	0.22868	0.18887	0.17309	0.153274
2003.84	3906.1	2079.42	1430.37	973.098			0.33974	0.60187	0.2982	0.20931	0.154345
3733.77	6064.68	3319.06	2902.38	977.359			0.61384	0.90502	0.46255	0.39866	0.158102
2115.74	1947.14	1878.89	2028.23	978.065			0.36939	0.28621	0.26185	0.28985	0.158357
3530.98	1025.18	1651.28	1778.15	1001.44			0.55985	0.16306	0.22632	0.29622	0.190558
2990.21	5345.8	2490.5	1245.05	1009.6			0.46633	0.76002	0.33222	0.17048	0.20902
2366.89	1815.52	2080.38	1237.12	1019.02			0.38041	0.24298	0.27746	0.17096	0.212453
1577.34	5351.19	1563.63	1072.38	1019.68			0.23071	0.69981	0.21874	0.15871	0.234403
1566.76	1823.36	1397.88	1403.31	1027.12			0.215	0.25739	0.19153	0.20759	0.270376
2097.41	1342.64	2403.77		1045.53			0.31821	0.24241	0.35127		0.321755
	5259.02	1547.71		1068.35				1.02674	0.2206		0.34764
	4104.54	1226.23		1074.35				0.80956	0.16657		0.37517
	1199.61	1510.42		1079.8				0.18384	0.20883		0.437544
	10570.9	3535.39		1082.48				1.68741	0.4888		0.458472
				1177.24							0.489916
				1209.17							0.532744
				1297.2							0.602334
				1490.89							0.605412
				1690.17							0.690364
				1698.23							0.705696
				2081.3							0.710674
				2451.52							0.727105
				3281.29							1.32036

[truncated: 4 more sheets: Fig. S3, Fig. S5, Fig. S6b, Fig. S8b]
